# Supplementary material for: Cabazitaxel-Loaded Nanoparticles Reduce the Invasiveness in Metastatic Prostate Cancer Cells: Beyond the Classical Taxane Function
Source: Pharmaceutics. 2023 Feb 16;15(2):662. doi: 10.3390/pharmaceutics15020662 (PMC9967362; doi:10.3390/pharmaceutics15020662)
Supplement: Supplementary file 1 [file pharmaceutics-15-00662-s001.zip]

Archive with 1 entries (1 files):
- pharmaceutics-2137762-supplementary.pdf
